# Supplementary material for: Rootstock-Mediated Genetic Variance in Cadmium Uptake by Juvenile Cacao (Theobroma cacao L.) Genotypes, and Its Effect on Growth and Physiology
Source: Front Plant Sci. 2021 Dec 23;12:777842. doi: 10.3389/fpls.2021.777842 (PMC8733334; doi:10.3389/fpls.2021.777842)
Supplement: Supplementary Table 1 — Concentration of mineral nutrients in leaf tissue of ungrafted rootstocks five months after cadmium treatment. Different lowercase letters indicate significant differences in mineral elements concentration between ungrafted seedling families at the same Cd concentration in soil. Different capital letters indicate significant differences in mineral elements concentration of the same ungrafted seedling at different Cd concentrations in soil. Results are according to Duncan test (p < 0.05). Data are mean values ± SE (n = 8). [file Data_sheet_1.xlsx]

## Sheet: TableS1P_Nutr
Table S1. Concentration of mineral nutrients in leaf tissue of ungrafted rootstocks five months after cadmium treatment. Different lowercase letters indicate significant differences in mineral elements concentration between ungrafted seedling families at the same Cd concentration in soil. Different capital letters indicate significant differences in mineral elements concentration of the same ungr…
Nutrient	Cadmium content in soil (mg kg-1)	Rootstocks
		IMC67	PA121	IMC67 X PA121	PA121 X IMC67
N (%)	0.43	2,09 ± 0,05 a A	2,09 ± 0,06 a A	2,2 ± 0,04 a A	2,14 ± 0,08 a A
	7.49	2.00 ± 0,10 ab A	1,94 ± 0,07 ab A	1,88 ± 0,05 b B	2,09 ± 0,07 a A
P (%)	0.43	0,13 ± 0,01 a A	0,13 ± 0,004 a A	0,13 ± 0,003 a A	0,11 ± 0,002 b A
	7.49	0,12 ± 0,01 ab A	0,13 ± 0,01 a A	0,11 ± 0,004 b B	0,11 ± 0,004 ab A
K (%)	0.43	1,52 ± 0,05 a A	1,51 ± 0,03 a B	1,46 ± 0,05 a A	1,33 ± 0,03 b B
	7.49	1,57 ± 0,03 b A	1,72 ± 0,06 a A	1,48 ± 0,03 b A	1,57 ± 0,05 b A
Ca (%)	0.43	1,04 ± 0,06 a A	1,03 ± 0,04 a A	1,06 ± 0,05 a A	1,08 ± 0,06 a A
	7.49	0,99 ± 0,03 a A	1,02 ± 0,04 a A	1,07 ± 0,04 a A	1,08 ± 0,03 a A
Mg (%)	0.43	0,45 ± 0,01 a A	0,39 ± 0,01 b A	0,40 ± 0,01 b B	0,39 ± 0,01 b A
	7.49	0,48 ± 0,03 a A	0,40 ± 0,02 b A	0,44 ± 0,01 ab A	0,40 ± 0,02 b A
Fe (mg kg-1)	0.43	209,75 ± 16,22 a A	141,3 ± 8,32 c A	166,88 ± 9,68 bc A	177,63 ± 16,57 ab A
	7.49	175,5 ± 6,52 a B	134,75 ± 5,96 b A	171, 88 ± 4,17 a A	182,5 ± 6,31 a A
Zn (mg kg-1)	0.43	70,03 ± 3,93 a A	70,69 ± 5,29 a A	67,9 ± 5,43 a A	64,99 ± 3,32 a A
	7.49	68,01 ± 3,19 a A	52,4 ± 3,69 c B	59,03 ± 3,79 bc A	64,45 ± 3,22 ab A
S (%)	0.43	0,19 ± 0,01 a A	0,20 ± 0,01a A	0,20 ± 0,01 a A	0,18 ± 0,01 a A
	7.49	0,18 ± 0,01 a A	0,20 ± 0,004 a A	0,18 ± 0,01 a A	0,20 ± 0,003 a A
Na (mg kg-1)	0.43	152,38 ± 8,79 a B	142,75 ± 10,06 a A	149,5 ± 7,44 a A	151,00± 9,06 a A
	7.49	177,63 ± 9,58 a A	147,63 ± 6,01 b A	150,75 ± 8,88 b A	167,13 ± 6,51 a A
Cu (mg kg-1)	0.43	11,96 ± 0,83 ab A	12,45 ± 0,76 a A	11,87 ± 0,57 ab A	10,79 ± 0,43 b A
	7.49	10,30 ± 0,65 b A	11,68 ± 0,68 a A	9,41 ± 0,29 b B	10,05 ± 0,67 b A
B (mg kg-1)	0.43	58,41 ± 4,16 a A	54,98 ± 6,15 a A	53,4 ± 2,36 a A	56,84 ± 5,45 a A
	7.49	67,78 ± 7,73 a A	48,73 ± 2,26 b A	56,88 ± 2,20 ab A	53,43 ± 2,30 b A
Mn (mg kg-1)	0.43	647,38 ± 45,88 a A	639, 13 ± 21,94 a A	713,5 ± 24,28 a A	707,13 ± 44,75 a A
	7.49	489,13 ± 19,35 b B	568,88 ± 22,94 a B	559,88 ± 32,04 a B	625,38 ± 22,14 a A

## Sheet: TableS2C1_Nutr
Table S2. Concentration of mineral nutrients in leaf tissue of scions ICS95 and CCN51 two months after grafting onto rootstocks. Different lowercase letters indicate significant differences in mineral elements concentration in leaf tissue of the ICS95 or CCN5 clonal scions grafted on four different seedling rootstock families at the same Cd concentration in soil. Different capital letters indicat…
Nutrient	Scion	Cadmium content (mg kg-1)	Rootstocks
			IMC67	PA121	IMC67 X PA121	PA121 X IMC67
N (%)	ICS95	0.43	1,95 ± 0,06 a A	1,95 ± 0,14 a A	1,92 ± 0,11 a A	1,83 ± 0,12 a A
		7.49	1,54 ± 0,06 b B	1,59 ± 0,07 b B	1,50 ± 0,10 b B	1,81 ± 0,05 a A
	CCN51	0.43	2,09 ± 0,11 a A	2,07 ± 0,12 a A	2,04 ± 0,09 a A	1,89 ± 0,13 a A
		7.49	1,67 ± 0,05 bc B	1,73 ± 0,10 ab B	1,52 ± 0,09 c B	1,90 ± 0,08 a A
P (%)	ICS95	0.43	0,18 ± 0,01 a A	0,18 ± 0,01 a A	0,17 ± 0,01 a A	0,17 ± 0,02 a A
		7.49	0,14 ± 0,01 a B	0,17 ± 0,01 a A	0,14 ± 0,01 a B	0,14 ± 0,01 a A
	CCN51	0.43	0,20 ± 0,01 a A	0,17 ± 0,01 b A	0,19 ± 0,01 ab A	0,17 ± 0,01 b A
		7.49	0,18 ± 0,01 a A	0,16 ± 0,01 ab A	0,15 ± 0,01 b B	0,16 ± 0,01 ab A
K (%)	ICS95	0.43	1,76 ± 0,06 a A	1,70 ± 0,08 a B	1,74 ± 0,09 a A	1,74 ± 0,10 a A
		7.49	1,76 ± 0,06 b A	2,07 ± 0,10 a A	1,83 ± 0,08 b A	1,78 ± 0,07 b A
	CCN51	0.43	1,83 ± 0,06 a A	1,68 ± 0,08 b B	1,84 ± 0,08 a A	1,77 ± 0,05 ab A
		7.49	1,72 ± 0,09 b A	1,91 ± 0,09 a A	1,97 ± 0,08 a A	1,86 ± 0,08 a A
Ca (%)	ICS95	0.43	0,68 ± 0,03 a B	0,76 ± 0,05 a B	0,69 ± 0,05 a B	0,73 ± 0,05 a B
		7.49	0,83 ± 0,08 a A	0,89 ± 0,04 a A	0,91 ± 0,05 a A	0,88 ± 0,06 a A
	CCN51	0.43	0,70 ± 0,03 a B	0,80 ± 0,06 a A	0,68 ± 0,05 a B	0,78 ± 0,06 a A
		7.49	0,92 ± 0,07 a A	0,90 ± 0,06 a A	0,98 ± 0,09 a A	0,79 ± 0,05 a A
Mg (%)	ICS95	0.43	0,53 ± 0,03 a B	0,49 ± 0,04 a B	0,50 ± 0,03 a B	0,52 ± 0,03 a A
		7.49	0,71 ± 0,04 a A	0,60 ± 0,02 b A	0,70 ± 0,02 a A	0,61 ± 0,04 ab A
	CCN51	0.43	0,54 ± 0,02 a B	0,48 ± 0,02 b B	0,52 ± 0,03 ab B	0,57 ± 0,03 a A
		7.49	0,75 ± 0,04 a A	0,61 ± 0,03 b A	0,76± 0,05 a A	0,57 ± 0,03 b A
Fe (mg kg-1)	ICS95	0.43	77,04 ± 5,52 a A	91,38 ± 9,09 a A	76,85 ± 6,67 a B	79,23 ± 5,45 a A
		7.49	87,68 ± 4,30 a A	103,85 ± 10,94 a A	106,45 ± 9,15 a A	90,88 ± 9,93 a A
	CCN51	0.43	88,35 ± 7,33 a A	100,21 ± 9,12 a A	88,19 ± 6,00 a B	101,18 ± 8,87 a A
		7.49	91,16 ± 5,89 a A	97,81 ± 9,51 a A	104,99 ± 4,53 a A	93,53 ± 12,35 a A
S (%)	ICS95	0.43	0,23 ± 0,01 a A	0,23 ± 0,001 a A	0,22 ± 0,01 a B	0,23 ± 0,01 a A
		7.49	0,23 ± 0,01 a A	0,23 ± 0,01 a A	0,24 ± 0,01 a A	0,23 ± 0,01 a A
	CCN51	0.43	0,23 ± 0,01 a A	0,21 ± 0,004 a B	0,22 ± 0,01 a A	0,22 ± 0,01 a A
		7.49	0,24 ± 0,01 a A	0,23 ± 0,01 a A	0,23 ± 0,01 a A	0,22 ± 0,004 a A
Na (mg kg-1)	ICS95	0.43	115,60 ± 5,31 a A	115,00 ± 9,01 a A	121,86 ± 12,96 a A	103,11 ± 6,95 a A
		7.49	113,10 ± 5,76 b A	125,63 ± 6,58 ab A	134,38 ± 9,56 a A	107,46 ± 6,76 b A
	CCN51	0.43	114,99 ± 7,45 ab A	93,71 ± 5,89 c A	131,25 ± 10,17 a A	112,5 ± 6,88 b A
		7.49	107,49 ± 6,06 ab A	102,49 ± 6,55 b A	129,99 ± 9,78 a A	109,98 ± 7,80 ab A
Cu (mg kg-1)	ICS95	0.43	11,89 ± 0,63 a A	13,89 ± 0,91 a A	12,11 ± 0,98 a A	12,38 ± 1,11 a A
		7.49	8,12 ± 0,40 b B	11,84 ± 0,80 a A	9,23 ± 1,20 ab B	10,45 ± 1,12 ab A
	CCN51	0.43	13,31 ± 0,76 a A	11,57 ± 0,82 a A	13,23 ± 0,78a A	11,50 ± 0,79 a A
		7.49	9,98 ± 0,71 bc B	13,18 ± 1,32 a A	8,38 ± 0,66 c B	12,39 ± 0,79 ab A
B (mg kg-1)	ICS95	0.43	40,79 ± 4,21 a A	45,50 ± 5,03 a A	49,30 ± 7,32 a A	47,18 ± 7,44 a A
		7.49	44,66 ± 6,99 a A	37,61 ± 3,85 a A	44,90 ± 4,65 a A	45,91 ± 6,23 a A
	CCN51	0.43	44,85 ± 4,28 ab A	40,60 ± 4,58 b A	53,41 ± 5,48 a A	42,18 ± 5,86 ab A
		7.49	48,74 ± 4,24 ab A	39,10 ± 5,87 b A	59,34 ± 6,73 a A	43,73 ± 5,23 b A
Mn (mg kg-1)	ICS95	0.43	486,75 ± 41,66 a A	489,00 ± 35,51 a A	487,88 ± 46,26 a A	541,75 ± 53,29 a A
		7.49	482,00 ± 57,38 a A	483,00 ± 24,03 a A	563,50 ± 72,51 a A	621,38 ± 78,10 a A
	CCN51	0.43	516,50 ± 32,28 a A	594,63 ± 50,32 a A	561,50 ± 46,90 a A	576,63 ± 57,53 a A
		7.49	527,50 ± 70,39 a A	504,50 ± 19,57 a B	626,25 ± 49,85 a A	590,88 ± 87,93 a A
Zn (mg kg-1)	ICS95	0.43	65,14± 3,32 b A	73,35 ± 4,79 ab A	68,23 ± 3,34 b A	82,81 ± 6,61 a A
		7.49	63,73 ± 6,02 ab A	48,93 ± 4,38 b B	68,24 ± 3,65 a A	72,43 ± 6,59 a A
	CCN51	0.43	69,23 ± 1,65 b A	65,88 ± 2,76 b A	69,14 ± 3,15 b A	79,28 ± 4,68 a A
		7.49	66,45 ± 1,88 a A	52,63 ± 3,46 a B	66,49 ± 7,61 a A	66,15 ± 4,21 a A

## Sheet: TableS3.P_mlm
Table S3. Specific combining abilities in cacao seedlings from controlled crosses before grafting. Estimates were gathered in full-sib rootstock progenies obtained from the crossing between IMC67 × PA121, and its reciprocal cross, under two Cd treatments. Specific combining abilities are indexed to a general mean (intercept under the first column after the p-value), and the corresponding positive…
Trait		Cd						No Cd
		F	p	Rootstocks				F	p	Rootstocks
				IMC67	PA121	IMC67 × PA121	PA121 × IMC67			IMC67	PA121	IMC67 × PA121	PA121 × IMC67
Cadmium	Cd in leaf tissue (mg kg-1)	1.80064	0.173991	85.2	-6.7125	2.05	18.5429	0.579288	0.634515	0.855125	0.0217143	-0.1625	-0.299125
	Cd in roots (mg kg-1)	3.35121	0.0349267	40.3625	11.5938	-0.3875	19.475	0.267826	0.847947	0.705	0.0675	-0.1625	-0.0775
Nutrients	N (%)	1.95666	0.146335	1.9975	-0.0625	-0.11625	0.09	0.813397	0.498536	2.0875	0.005	0.11625	0.05375
	P (%)	2.43369	0.08853	0.12075	0.0055	-0.012375	-0.01	5.06006	0.00709275	0.132625	-0.000625	-0.0075	-0.022875
	K (%)	5.55923	0.00459831	1.57375	0.1475	-0.0925	-0.00625	4.79514	0.008978	1.52	-0.0125	-0.05625	-0.18625
	Ca (%)	1.36483	0.276364	0.98675	0.030125	0.0845	0.093625	0.188566	0.903179	1.03525	-0.005375	0.025875	0.042625
	Mg (%)	5.32821	0.00560994	0.481	-0.08175	-0.041625	-0.084125	6.05575	0.00302823	0.4475	-0.057625	-0.05025	-0.055625
	S (%)	1.6384	0.205766	0.184875	0.0125	-0.005875	0.011	0.635571	0.599089	0.19475	0.00025	0.0005	-0.010125
	Fe (mg kg-1)	17.0488	3.07949e-06	175.5	-40.75	-3.625	7	6.02379	0.00310956	209.75	-68.45	-42.875	-32.125
	Mn (mg kg-1)	5.32009	0.00564961	489.125	79.75	70.75	136.25	1.17751	0.338222	647.375	-8.25	66.125	59.75
	Cu (mg kg-1)	4.16259	0.0160262	10.3063	1.37375	-0.895	-0.2575	2.19116	0.114138	11.9612	0.48875	-0.0875	-1.175
	Zn (mg kg-1)	5.63897	0.00429616	68.0125	-15.6125	-8.975	-3.5625	0.314032	0.815061	70.025	0.6625	-2.125	-5.0375
	B (mg kg-1)	4.03179	0.0181207	67.775	-19.0375	-10.9	-14.35	0.329061	0.804355	58.4125	-3.4375	-5.0125	-1.575
	Na (mg kg-1)	8.08528	0.000622385	177.625	-30	-26.875	-10.5	0.529572	0.666115	152.375	-9.625	-2.875	-1.375
Biomass	Leaf fresh weight (g)	7.52668	0.000944171	46.55	1.55	11.0062	4.775	0.326158	0.806422	57.5375	3.1125	0.78125	1.9625
	Stem fresh weight (g)	16.5326	3.96329e-06	34.95	-11.375	0.675	-0.6125	0.622644	0.606989	40.525	-2.7625	-1.6625	-0.95
	Root fresh weight (g)	2.79129	0.0612383	40.0125	-11.25	3.25	-0.525	0.713192	0.553323	38.7625	-3.825	-1.75	2.55
	Root length (cm)	1.26694	0.30715	53.9625	1.775	1.725	-2.575	0.394922	0.757749	52.3	3.0875	-2.375	0.5
	Aerial length (cm)	3.88901	0.0207457	56.4	-7.15	-0.05	4.3125	2.6925	0.0677508	67	5.425	-1.775	-4.4875
	Leaf area (cm2)	12.1929	4.14462e-05	3217.31	-47.3088	1018.14	488.406	0.66885	0.579114	4048.64	107.245	220.751	358.364
	Dry leaf weight (g)	2.71337	0.0663167	14.5337	-1.25125	1.21	1.125	0.664998	0.581399	17.6562	-0.5175	0.29125	0.73875
	Dry stem weight (g)	14.4981	1.12858e-05	9.2625	-3.0425	0.535	-0.0925	1.24261	0.315315	10.6	-0.66125	-0.0425	0.7575
	Dry root weight (g)	4.06285	0.0175982	11.81	-3.67625	0.805	-0.065	2.35656	0.0959471	12.1438	-2.03625	-0.56	0.9275
Chlorophyll fluorescence	Fo	1.36821	0.275356	99.1875	5.8125	6.0625	4.125	1.1705	0.340783	102.062	-2.5625	2.75	3.3125
	Fm	2.60461	0.0741613	404.312	29.375	25.3125	18.0625	1.76722	0.179175	418.875	-4.5625	24.0625	2.5
	Fv/Fm	0.215374	0.884795	0.7525	0.00625	0.0025	0.00375	1.18651	0.33496	0.75625	0.0025	0.00625	-0.005
	Fv/Fo	0.0939768	0.962665	3.1	0.05	-0.005	0.0025	1.49364	0.240497	3.125	0.04875	0.1175	-0.1125
Electrolyte leakage	Electrolyte leakage (%)	3.10447	0.0446255	23.9312	4.16625	-0.99875	-3.88625	2.3506	0.0965471	19.1975	2.315	1.15625	6.085
Leaf gas exchange	Ci (μmol CO2 mol-1)	1.42939	0.257763	355.75	-1.625	-9	-12.6875	0.962973	0.425624	343.625	-5.5625	-11.375	-8.375
	E (mmol H2O m-2 s-1)	1.95102	0.147217	5.2825	0.53875	-0.10125	0.51125	2.75312	0.0636724	5.01375	0.62125	1.0075	0.20625
	gs (mol H20 m-2 s-1)	0.334218	0.800685	0.58	0.05375	-0.0025	0.1225	2.31532	0.100178	0.46125	0.19625	0.12	-0.00625
	PN (μmol CO2 m-2 s-1)	3.37695	0.0340527	5.21125	-0.04125	1.605	3.0125	2.5755	0.0764231	6.50625	2.11875	2.5125	0.72375
	WUEINST (μmol CO2 mmol H2O)	4.22977	0.0150525	0.898375	0.02175	0.397	0.5125	1.381	0.271581	1.2885	0.267	0.146375	0.049625
Chloroplast pigments	Chlorophyll A (mg/g)	11.5281	6.19122e-05	4.49338	-1.62187	-1.66338	-0.9655	1.1753	0.339026	3.17212	-0.009125	-0.164	-0.408125
	Chlorophyll B (mg/g)	11.4164	6.63147e-05	1.65	-0.601375	-0.592	-0.265125	1.73889	0.184703	1.253	0.031625	-0.0075	-0.180625
	Total chlorophyll (a+b)(mg/g)	11.5187	6.22713e-05	6.14163	-2.223	-2.25488	-1.23037	1.29699	0.297353	4.42387	0.022375	-0.171625	-0.588375
	Chlorophyll A / Chlorophyll B	8.75	0.0004	2.727	0.007	-0.054	-0.176	3.109	0.0444	2.53	-0.06	-0.104	0.046
	Carotenoids (mg/g)	13.5205	1.92786e-05	1.36813	-0.476	-0.357125	-0.359625	1.41412	0.262046	1.17112	-0.14425	-0.114	-0.03
Total protein	Protein (mg/g)	5.85396	0.00358289	0.57325	-0.073875	0.1695	0.34975	1.87295	0.160002	0.54075	0.09475	0.304625	0.10325

## Sheet: TableS4.P_h2
Table S4. Narrow-sense heritability (h2) in cacao seedlings from controlled crosses before grafting. Estimates were gathered in full-sib rootstock progenies obtained from the crossing between IMC67 × PA121, and its reciprocal cross, under two Cd treatments. Heritability (h2) and model fits (r) estimates were computed using an A pedigree relatedness matrix (Fig. S2A) inputted in a “genetic predict…
Trait		Cd				No Cd
		median	0.025	0.975	r	median	0.025	0.975	r
Cadmium	Cd in leaf tissue (mg kg-1)	0.0483328	0.0160283	0.182833	0.16343	0.0484301	0.0160688	0.181726	0.162549
	Cd in roots (mg kg-1)	0.0538601	0.0166307	0.230713	0.286734	0.0475365	0.0155004	0.171926	0.0695964
Nutrients	N (%)	0.0473744	0.0143882	0.204765	0.134551	0.0483552	0.0158128	0.181531	0.267378
	P (%)	0.0498704	0.0156188	0.226619	0.227627	0.0498487	0.015016	0.216863	0.565758
	K (%)	0.0682831	0.0216404	0.31631	0.410426	0.0482991	0.016994	0.24238	0.365444
	Ca (%)	0.048618	0.0162355	0.208268	0.160988	0.0473968	0.0148432	0.188985	0.116586
	Mg (%)	0.0836189	0.023115	0.350867	0.472276	0.101582	0.0266651	0.404854	0.533298
	S (%)	0.0509447	0.0162587	0.211423	0.247283	0.0508947	0.0163805	0.193404	0.146618
	Fe (mg kg-1)	0.169039	0.033574	0.659928	0.651363	0.113544	0.0316512	0.402854	0.564769
	Mn (mg kg-1)	0.0665527	0.0207983	0.273788	0.397679	0.0503459	0.0157198	0.177852	0.198208
	Cu (mg kg-1)	0.0565321	0.0173427	0.232789	0.30811	0.0474354	0.0157183	0.191705	0.122106
	Zn (mg kg-1)	0.089728	0.0241179	0.350479	0.503853	0.0461289	0.0153353	0.170022	0.144196
	B (mg kg-1)	0.0883724	0.022583	0.326783	0.504641	0.0472725	0.015778	0.171536	0.0987895
	Na (mg kg-1)	0.0740248	Na (mg kg+)	0.303199	0.439447	0.0490488	0.0164419	0.192407	0.143996
Biomass	Leaf fresh weight (g)	0.0504197	0.0168758	0.332185	0.542784	0.048177	0.0155144	0.200052	0.162881
	Stem fresh weight (g)	0.225448	0.0461044	0.815719	0.705337	0.0541572	0.0180927	0.21098	0.2399
	Root fresh weight (g)	0.0613673	0.0190284	0.253507	0.345401	0.0478321	0.0151908	0.184884	0.133875
	Root length (cm)	0.0472708	0.0147383	0.192901	0.108124	0.049224	0.0162819	0.211207	0.127996
	Aerial length (cm)	0.0661748	0.0179136	0.285147	0.360991	0.0547375	0.0166312	0.241977	0.288075
	Leaf area (cm2)	0.056658	0.0160936	0.377032	0.600506	0.0464285	0.0159653	0.181369	0.0995411
	Dry leaf weight (g)	0.0532103	0.0158373	0.237291	0.268736	0.0486344	0.0152779	0.194323	0.11713
	Dry stem weight (g)	0.200618	0.0348417	0.695169	0.67461	0.0489691	0.0167546	0.187707	0.185431
	Dry root weight (g)	0.0713793	0.0211755	0.336312	0.44109	0.0582322	0.0172676	0.254703	0.306135
Chlorophyll fluorescence	Fo	0.0578817	0.0172571	0.219892	0.305879	0.0488068	0.0164853	0.20383	0.183384
	Fm	0.0756451	0.0222234	0.295159	0.427499	0.0481581	0.0161214	0.186652	0.175422
	Fv/Fm	0.0500094	0.0157518	0.191749	0.140169	0.0490443	0.0152552	0.194389	0.103635
	Fv/Fo	0.0476745	0.0167706	0.189169	0.0859772	0.0490175	0.0160065	0.198237	0.116278
Electrolyte leakage	Electrolyte leakage (%)	0.0563908	0.0182848	0.2448	0.298203	0.0514091	0.0160241	0.219816	0.16575
Leaf gas exchange	Ci (μmol CO2 mol-1)	0.0471159	0.0153278	0.211075	0.127562	0.0477411	0.0144692	0.188579	0.148831
	E (mmol H2O m-2 s-1)	0.0476731	0.0173285	0.193608	0.16759	0.0502444	0.0163604	0.20826	0.179071
	gs (mol H20 m-2 s-1)	0.0461428	0.0166	0.181669	0.0642222	0.0515629	0.0165518	0.215763	0.263996
	PN (μmol CO2 m-2 s-1)	0.0490132	0.0162445	0.190208	0.310108	0.0518568	0.0165673	0.205461	0.210073
	WUEINST (μmol CO2 mmol H2O)	0.0480681	0.015003	0.201246	0.428481	0.0496605	0.0156885	0.167425	0.181666
Chloroplast pigments	Chlorophyll A (mg/g)	0.172192	0.0413997	0.648285	0.646677	0.0478271	0.0157993	0.193652	0.245193
	Chlorophyll B (mg/g)	0.151458	0.0295466	0.530521	0.631214	0.0469709	0.0153008	0.195192	0.166687
	Total chlorophyll (a+b)(mg/g)	0.162368	0.037029	0.567856	0.644113	0.0494007	0.0156372	0.192194	0.321004
	Carotenoids (mg/g)	0.252413	0.0642001	0.686316	0.739742	0.0588135	0.0193652	0.228779	0.311538
Total protein	Protein (mg/g)	0.0519348	0.0164564	0.230645	0.32626	0.0469163	0.0159378	0.199945	0.171787

## Sheet: TableS5.C1_mlm
Table S5. Specific combining abilities in cacao seedling rootstocks from controlled crosses two-months after grafting. Estimates were gathered in full-sib rootstock progenies obtained from the crossing between IMC67 × PA121, and its reciprocal cross, grafted with the ICS95 and CCN51 clonal scions under two Cd treatments. Specific combining abilities are indexed to a general mean (intercept under …
Trait		ICS95												CCN51
		Cd						No Cd						Cd						No Cd
		F	p	IMC67	PA121	IMC67 × PA121	PA121 × IMC67	F	p	IMC67	PA121	IMC67 × PA121	PA121 × IMC67	F	p	IMC67	PA121	IMC67 × PA121	PA121 × IMC67	F	p	IMC67	PA121	IMC67 × PA121	PA121 × IMC67
Cadmium	Cd in leaf tissue (mg kg-1)	5.38482	0.00560142	81.3852	14.2898	19.4023	29.5773	0.813428	0.49852	0.4485	0.077	0.063	0.04925	0.549066	0.653415	121.125	-17.6125	-5.95	-3.4375	0.385783	0.76417	0.502125	0.044375	0.025	0.03675
	Cd in roots (mg kg-1)	0.255737	0.856446	33.6533	0.759248	-1.54075	1.44498	1.90881	0.15634	0.77475	0.11125	-0.414179	-0.30175	4.22822	0.0155661	37.3677	-3.41768	1.33232	11.5448	0.896538	0.457308	0.345125	0.0618391	-0.002125	0.0135
Nutrients	N (%)	5.30894	0.00570456	1.54125	0.05	-0.04375	0.27125	0.47316	0.703736	1.9525	-1.20185e-16	-0.0375	-0.12375	6.32915	0.0024192	1.66625	0.05875	-0.14625	0.235	1.35162	0.280332	2.08875	-0.01875	-0.05	-0.1975
	P (%)	2.01074	0.138154	0.138	0.027125	-0.0005	-0.00175	0.370661	0.774832	0.184125	-0.000875	-0.011125	-0.01	2.40318	0.0913886	0.18375	-0.02075	-0.037625	-0.0275	3.29168	0.037041	0.20175	-0.033375	-0.01475	-0.035
	K (%)	5.68603	0.0041279	1.75625	0.31	0.07625	0.02125	0.460538	0.712317	1.7625	-0.0675	-0.02375	-0.02625	6.54528	0.00203109	1.715	0.19125	0.25125	0.14125	2.54748	0.0786693	1.83375	-0.15125	0.0075	-0.06
	Ca (%)	0.36428	0.779345	0.82925	0.055875	0.08425	0.054	0.529631	0.666076	0.67525	0.08	0.01875	0.053875	1.2627	0.308558	0.922875	-0.01825	0.057375	-0.128375	1.99295	0.140791	0.702625	0.0955	-0.018625	0.081625
	Mg (%)	3.17256	0.0416917	0.7055	-0.107625	-0.00775	-0.091625	0.299553	0.825379	0.528625	-0.03675	-0.030875	-0.011125	6.59296	0.00195484	0.745125	-0.13175	0.01425	-0.172375	4.24425	0.0148511	0.53775	-0.061875	-0.016125	0.03525
	S (%)	0.658817	0.585081	0.225125	0.008	0.014875	0.003375	0.285746	0.835212	0.225375	0.001625	-0.0085	0.0025	1.24059	0.316003	0.237375	-0.00475	-0.005875	-0.0185	0.974237	0.420548	0.227125	-0.015875	-0.005875	-0.005875
	Fe (mg kg-1)	1.81714	0.169845	87.675	16.175	18.775	3.2	1.0227	0.399349	77.0375	14.3375	-0.1875	2.1875	0.923964	0.443642	91.1625	6.65	13.825	2.3625	1.08294	0.3744	88.35	11.8625	-0.1625	12.825
	Mn (mg kg-1)	1.23574	0.31766	482	1	81.5	139.375	0.364295	0.779334	486.75	2.25	1.125	55	0.852113	0.478661	527.5	-23	98.75	63.375	0.588044	0.628516	516.5	78.125	45	60.125
	Cu (mg kg-1)	3.03726	0.0477369	8.115	3.72625	1.11375	2.3325	1.64483	0.204348	11.8912	1.99625	0.22	0.49	6.87074	0.00156762	9.98375	3.19125	-1.60625	2.4025	2.53159	0.0799737	13.3125	-1.7475	-0.0825	-1.8125
	Zn (mg kg-1)	3.74105	0.0238994	63.725	-14.8	4.5125	8.7	2.79533	0.0609864	65.1375	8.2125	3.0875	17.675	2.07127	0.129559	66.45	-13.825	0.0375	-0.3	3.24272	0.0388819	69.225	-3.35	-0.0875	10.05
	B (mg kg-1)	1.72396	0.187687	44.6625	-7.05	0.2375	1.25	0.547766	0.654257	40.7875	4.7125	8.5125	6.3875	4.85647	0.00849817	48.7375	-9.6375	10.6	-5.0125	2.36527	0.0950779	44.85	-4.25	8.5625	-2.675
	Na (mg kg-1)	3.18062	0.0413582	113.1	12.525	21.275	-5.6375	1.26266	0.308573	115.6	-0.6	6.2625	-12.4875	2.65611	0.0703307	107.487	-5	22.5	2.4875	6.86653	0.00157283	114.987	-21.275	16.2625	-2.4875
Biomass	Leaf fresh weight (g)	1.24445	0.314689	21.95	3.825	1.2	5.5	0.448339	0.720664	39.925	1.275	0.9625	-3.5875	2.92524	0.0534464	23	1.7875	-1.05	9.925	2.31883	0.0998107	39.2375	-6.475	-2.2875	-7.55
	Root fresh weight (g)	9.11896	0.000297693	39.675	-12.7375	1.5125	1.325	0.585222	0.630296	37.9	-1.725	-0.35	3.15	5.2259	0.00613215	36.3875	-10.375	2.6	-0.5875	1.18932	0.333948	37.2125	2.8875	3.85	9.3
	Root length (cm)	2.11182	0.124113	63.3625	-4.875	-10.5875	-9.05	1.65103	0.202989	54.575	-3.1125	-3.1375	4.925	1.88237	0.158401	58.6125	-4.5875	-6.5375	-8.725	0.0632614	0.978746	54.55	-0.9125	-1.475	0.075
	Leaf area (cm2)	1.6442	0.204485	1036.99	267.546	38.03	348.877	0.967822	0.423432	2215.76	-93.13	13.2012	-430.291	2.4476	0.087257	1186.64	151.675	-17.0063	655.383	1.48118	0.243751	2381.22	-520.511	-171.916	-399.5
	Dry leaf weight (g)	1.20332	0.328951	5.57	0.3325	-0.37	1.12875	0.488402	0.693449	10.49	-0.79	0.285	-0.90875	2.45234	0.0868279	5.4525	0.4925	-0.13	2.70375	0.814661	0.497876	9.79	-0.89	-0.16875	-1.38625
	Dry root weight (g)	11.0769	8.19028e-05	16.65	-5.88	1.1625	-0.15875	1.6253	0.208687	15.1525	-0.86875	1.1125	2.53625	4.71218	0.00967379	15.5288	-4.5775	1.04875	-0.84	0.943503	0.434531	15.3825	1.7675	2.68875	3.6475
Chlorophyll fluorescence	Fo	2.28482	0.103432	85.375	5.6875	-1.6875	1.875	1.69556	0.193501	92.875	-3.0625	-3.91605e-14	2.4375	1.5662	0.222401	90.4375	5.25	-1.0625	3.5	2.65863	0.0701489	94.625	-5.375	1.25	5
	Fm	3.03097	0.0480397	377.562	-7.5625	-33.625	22.75	1.95745	0.146212	432.688	-31.8125	-5.9375	-17.375	1.50521	0.237516	370.5	-4.8125	-12.375	29.875	1.72908	0.186658	434.438	-31.25	-13.6875	-23.3125
	Fv/Fm	4.50296	0.0116985	0.77125	-0.02	-0.0175	0.01	1.29338	0.298513	0.78375	-0.00875	-0.0025	-0.01375	1.7377	0.184938	0.755	-0.02625	-0.0075	0.01125	2.58813	0.0754326	0.78	-0.00125	-0.01	-0.025
	Fv/Fo	4.92731	0.0079779	3.40625	-0.31875	-0.2625	0.19625	1.47204	0.246166	3.685	-0.2075	-0.0825	-0.315	1.34011	0.283835	3.1125	-0.2775	-0.085	0.18875	2.71488	0.0662139	3.64125	-0.10625	-0.22	-0.49125
Electrolyte leakage	Electrolyte leakage (%)	0.82821	0.490847	23.5875	2.14625	2.82875	3.245	0.968739	0.423018	22.7625	3.56625	3.41875	1.94625	1.03179	0.395483	25.4375	2.75625	-0.9475	2.71	2.89016	0.0553797	21.94	2.24875	6.525	3.8675
Leaf gas exchange	Ci (μmol CO2 mol-1)	0.751752	0.531666	360	-13	-10.0625	0.8125	2.44821	0.087202	337.812	22.375	3.25	-4	0.593476	0.6251	361.75	-3.5625	-9.9375	1.625	2.36674	0.0949317	338.188	17.5	9.4375	-13.9375
	E (mmol H2O m-2 s-1)	0.52572	0.668643	5.44625	0.1925	-0.27875	-0.465	1.27766	0.303619	5.31375	-0.5925	-0.195	0.39625	0.839662	0.484975	5.55	-0.6725	-0.62375	-0.6775	0.771699	0.520746	5.39625	-0.1375	0.16	0.6825
	gs (mol H20 m-2 s-1)	2.71859	0.0659623	0.82	-0.34	-0.0525	0.19875	2.63439	0.0719205	0.77625	-0.05625	-0.1425	-0.38125	1.40968	0.26539	0.64375	-0.0275	-0.1725	0.0325338	3.18057	0.0413603	0.615	0.1775	0.25125	-0.145
	PN (μmol CO2 m-2 s-1)	0.828531	0.490682	6.15875	-1.12375	0.26875	1.155	2.62206	0.0728395	7.5725	-2.14125	0.29375	-2.19	0.402886	0.75217	4.735	0.6125	0.0225	0.98125	0.0481004	0.985695	6.8475	0.44125	0.58	0.62375
	WUEINST (μmol CO2 mmol H2O)	1.56057	0.223754	1.103	-0.2115	0.259125	0.348875	3.24207	0.0389071	1.43613	-0.293875	0.212875	-0.50325	0.788708	0.511585	0.875	0.215875	0.1155	0.316375	0.173512	0.913297	1.29175	0.061125	0.0375	-0.142875
Chloroplast pigments	Chlorophyll A (mg/g)	4.00814	0.0185297	1.52875	0.026125	-0.352375	0.249875	7.20151	0.00121098	2.5295	-0.08925	-0.044375	-0.92675	5.80149	0.00374436	1.43813	0.112625	-0.441875	0.08975	4.08489	0.0172371	3.28525	-0.604125	-0.78975	-1.07075
	Chlorophyll B (mg/g)	4.43841	0.0124115	0.593875	0.095	-0.109125	0.123125	4.24799	0.0152862	1.02575	0.0245	0.147812	-0.374375	11.0536	8.31068e-05	0.6395	0.578375	-0.042125	-0.036375	5.47087	0.00495995	1.39613	-0.25675	-0.449625	-0.488625
	Total chlorophyll (a+b)(mg/g)	4.13114	0.016505	2.122	0.121125	-0.4615	0.37275	5.51817	0.0047627	3.55412	-0.06475	0.372625	-1.30075	7.30525	0.00111798	2.07687	0.686375	-0.48375	0.0535	4.53795	0.0113306	4.67988	-0.860625	-1.23863	-1.5585
	Chlorophyll A / Chlorophyll B	3.1637	0.0421	2.547	-0.297	-0.109	-0.0515	1.216	0.3253	2.474	-0.168	-0.239	-0.013	9.8972	0.0002	2.284	-0.9378	-0.3227	0.2862	6.024	0.0031	2.3776	-0.0196	0.266	0.0417
	Carotenoids (mg/g)	5.31432	0.00567796	0.640125	-0.044125	-0.142	0.102875	4.54427	0.0112654	0.89625	-0.063875	-0.014	-0.236375	4.41371	0.0126966	0.633625	0.11325	-0.12975	0.030125	2.85991	0.0571062	1.047	-0.099625	-0.145625	-0.224125
Total soluble protein	Protein (mg/g)	13.8745	1.58396e-05	0.46425	0.449875	0.130625	0.222125	0.8412	0.484191	0.76025	0.052375	0.196625	0.07025	7.03867	0.0013742	0.516	0.262875	0.19975	0.36575	4.02488	0.0182393	0.748	0.21025	-0.169625	-0.0035

## Sheet: TableS6.C2_mlm
Table S6. Specific combining abilities in cacao seedling rootstocks from controlled crosses four-months after grafting. Estimates were gathered in full-sib rootstock progenies obtained from the crossing between IMC67 × PA121, and its reciprocal cross, grafted with the ICS95 and CCN51 clonal scions under two Cd treatments. Specific combining abilities are indexed to a general mean (intercept under…
Trait		ICS95												CCN51
		Cd						No Cd						Cd						No Cd
		F	p	IMC67	PA121	IMC67 × PA121	PA121 × IMC67	F	p	IMC67	PA121	IMC67 × PA121	PA121 × IMC67	F	p	IMC67	PA121	IMC67 × PA121	PA121 × IMC67	F	p	IMC67	PA121	IMC67 × PA121	PA121 × IMC67
Cadmium	Cd in leaf tissue (mg kg-1)	3.96266	0.0205287	66.9667	6.69583	16.7333	40.4833	4.18631	0.0180206	1.01172	-0.335724	-0.241974	-0.50801	4.93796	0.00860699	84.1	-5.18571	33.0714	35.2375	3.19723	0.0444089	0.9895	-0.408097	-0.379125	-0.174689
	Cd in roots (mg kg-1)	7.08378	0.00153733	35.45	21.2375	-4.2125	21.3	0.286936	0.834283	0.782095	-0.22847	-0.17547	-0.113386	0.330344	0.803449	50.5513	-5.32628	-8.63878	-7.79448	2.74566	0.0685691	0.58175	-0.230036	-0.262	-0.12995
Biomass	Leaf fresh weight (g)	1.76192	0.182519	69.3833	-7.29583	-3.18333	3.45417	0.147733	0.930129	73.5125	1.6625	1.1125	3.22789	7.64653	0.000862439	61.6125	-2.025	-8.825	11.9625	1.11746	0.364411	77.675	-8.43445	-6.9	-6.38957
	Root fresh weight (g)	3.98416	0.0201261	41.3409	-4.64085	8.90915	7.69665	6.21893	0.00280858	50.2375	2.9375	14.3	8.27659	2.29706	0.102113	46.1125	-7.9625	5.1625	0.2375	0.865575	0.474407	55.3625	-1.50536	6.4875	1.1975
	Root length (cm)	1.63127	0.209617	63.55	-8.25	-10.3625	-3.775	2.74097	0.0654341	54.4625	-6.4875	-0.075	1.36523	1.00719	0.406019	58.85	-8.1375	-3.875	-4.125	1.22701	0.324691	54.475	-3.54932	-2.6375	3.5836
	Leaf area (cm2)	1.34015	0.28583	4022.02	-324.641	-74.6044	293.198	0.122522	0.945915	4538.64	-91.4313	-186.029	-148.197	3.49584	0.0303072	3925.93	-100.119	-121.211	843.409	0.985425	0.41863	5237.36	-697.124	-480.683	-477.626
	Dry leaf weight (g)	2.37199	0.0966438	20.8533	-2.95208	0.547917	2.54292	1.76945	0.179863	23.09	1.605	1.2325	3.14802	7.74307	0.000802137	18.2188	0.27875	-1.655	5.1875	0.058755	0.98081	23	0.36	-0.04625	-0.368
	Dry root weight (g)	5.48069	0.0054387	14.6793	-1.99927	4.88573	3.51073	14.4391	1.39159e-05	16.7913	4.19875	8.89375	5.91202	4.92855	0.0079691	16.6088	-2.56375	6.30125	0.60125	1.11266	0.366259	21.7188	0.65125	3.3425	-1.44275
Chlorophyll fluorescence	Fo	0.880645	0.465644	89	0.75	3.3125	-1.6875	1.12642	0.358133	87.75	4.0625	6	1.03571	1.3912	0.268609	93.4375	2.9375	-4.8125	2.9375	0.710662	0.556459	90.9375	-0.438526	4.125	5.54108
	Fm	1.81874	0.171889	408.835	-11.2727	-21.0852	13.7898	1.16956	0.341971	404.562	-9.5625	14.0625	-2.89807	0.47868	0.700001	413.062	-24.75	-3.3125	-21.5	1.42581	0.263343	399.375	-4.73214	17.3125	4.025
	Fv/Fm	3.30062	0.0383372	0.781667	-0.00916667	-0.0241667	0.0120833	1.73308	0.186969	0.7825	-0.01625	-0.0075	-0.00535714	1.06225	0.382797	0.77125	-0.04875	0.01375	-0.01875	0.226484	0.876899	0.77125	-0.00262843	-2.04563e-16	-0.0101512
	Fv/Fo	3.18975	0.0426848	3.59	-0.135	-0.34875	0.29	1.68976	0.195812	3.64	-0.3175	-0.145	-0.0942857	1.36831	0.275325	3.4575	-0.33875	0.195	-0.3075	0.386476	0.763869	3.44	-0.00772861	-0.01375	-0.214342
Leaf gas exchange	Ci (μmol CO2 mol-1)	1.04403	0.391867	368.833	-1.27083	7.22917	20.8542	3.61433	0.0276792	358.062	8.6875	-5.3125	-22.7009	1.66713	0.199503	385.875	-1.1875	-21.1875	5.5625	1.73508	0.190505	356.688	21.7329	-4.8125	-2.91448
	E (mmol H2O m-2 s-1)	1.07004	0.381195	5.05777	-0.265267	-0.590267	-1.02402	5.70485	0.00427912	5.02625	-1.09875	0.1475	0.121142	0.532738	0.664041	4.44	0.55625	0.03625	-0.04	2.49126	0.088133	4.98125	-0.931416	0.4225	0.317054
	gs (mol H20 m-2 s-1)	0.287314	0.834058	0.584835	0.0939154	0.00266536	0.0314154	1.26206	0.309683	0.46875	0.04125	0.08125	-0.0255024	2.22416	0.110239	0.51	0.21375	0.0375	0.28875	1.76711	0.184262	0.43875	0.178216	0.0475	0.0925059
	PN (μmol CO2 m-2 s-1)	0.23435	0.871493	5.41167	0.204583	-0.846667	-0.687917	0.900672	0.455319	5.58625	1.595	1.63375	2.19518	0.427753	0.734858	3.8225	0.4325	1.38375	0.8225	0.464595	0.710037	4.70375	0.928482	1.33625	1.77296
	WUEINST (μmol CO2 mmol H2O)	0.181248	0.908031	1.05265	0.0561041	-0.0526459	0.114854	1.75493	0.182666	1.11125	0.75	0.34875	0.417321	0.994581	0.411524	0.82875	0.08875	0.43875	0.23125	0.731062	0.544994	0.95125	0.409195	0.18625	0.225937

## Sheet: TableS7.C1_h2
Table S7. Narrow-sense rootstock-mediated heritability (h2) in cacao seedling rootstocks from controlled-crosses two-months after grafting. Estimates were gathered in full-sib rootstock progenies obtained from the crossing between IMC67 × PA121, and its reciprocal cross, grafted with the ICS95 and CCN51 clonal scions under two Cd treatments. Heritability (h2) and model fits (r) estimates were com…
Trait		ICS95								CCN51
		Cd				No Cd				Cd				No Cd
		median	0.025	0.975	r	median	0.025	0.975	r	median	0.025	0.975	r	median	0.025	0.975	r
Cadmium	Cd in leaf tissue (mg kg-1)	0.0564598	0.0179141	0.231673	0.288695	0.0554476	0.0166903	0.222632	0.247327	0.0524714	0.0169133	0.209099	0.200026	0.0471229	0.0161044	0.17948	0.151161
	Cd in roots (mg kg-1)	0.0487335	0.0152131	0.195977	0.0584315	0.0505172	0.0162502	0.214716	0.221088	0.0519807	0.0168251	0.236252	0.231226	0.0550032	0.0174807	0.191587	0.255965
Nutrients	N (%)	0.0488116	0.0165712	0.256837	0.218086	0.0477177	0.0154275	0.187405	0.0712527	0.0482622	0.0153557	0.204197	0.211644	0.048219	0.0158197	0.185884	0.139486
	P (%)	0.0615383	0.0185042	0.26585	0.339451	0.0472466	0.0162473	0.176622	0.019622	0.0534356	0.0181362	0.208113	0.231249	0.0658581	0.0201869	0.260526	0.372858
	K (%)	0.0817419	0.0224114	0.341969	0.462215	0.0468174	0.0155508	0.192842	0.110128	0.0549193	0.017189	0.224067	0.279628	0.0542297	0.0185171	0.201922	0.283846
	Ca (%)	0.0482614	0.0169802	0.193176	0.130293	0.0496208	0.0162191	0.198214	0.216562	0.0463558	0.0159999	0.180076	0.129083	0.0530317	0.0169929	0.213968	0.245702
	Mg (%)	0.0721758	0.0198562	0.288347	0.410439	0.0477546	0.0148285	0.162298	0.143148	0.0644564	0.0181373	0.279341	0.40812	0.0581904	0.0168783	0.219528	0.317171
	S (%)	0.0470213	0.0144544	0.198176	0.136901	0.0479148	0.0157107	0.192975	0.0653083	0.0491403	0.0163263	0.193136	0.152016	0.0552989	0.017789	0.223303	0.273309
	Fe (mg kg-1)	0.0527977	0.0168053	0.20547	0.2297	0.0555151	0.0183255	0.229143	0.275999	0.0462762	0.0157396	0.1745	0.115953	0.051482	0.0154056	0.198112	0.204561
	Mn (mg kg-1)	0.0463047	0.014126	0.214149	0.336994	0.0488587	0.0159731	0.194504	0.133914	0.0473246	0.0157313	0.198823	0.145304	0.0501782	0.0164062	0.203782	0.214124
	Cu (mg kg-1)	0.0825338	0.0223838	0.310273	0.46995	0.0552736	0.0168923	0.245897	0.279946	0.0702608	0.0203798	0.304861	0.407986	0.0546823	0.0159257	0.219863	0.288945
	Zn (mg kg-1)	0.0594961	0.0186436	0.293118	0.360093	0.0521522	0.016923	0.221807	0.244106	0.0648887	0.0188407	0.283858	0.365658	0.0490835	0.0164828	0.223353	0.209532
	B (mg kg-1)	0.0498667	0.0173021	0.20647	0.17395	0.046427	0.0162436	0.175188	0.110734	0.0542869	0.0161232	0.240284	0.249364	0.0503843	0.0165415	0.207554	0.144207
	Na (mg kg-1)	0.0501327	0.0158886	0.203814	0.225388	0.047299	0.0158558	0.210222	0.148056	0.047225	0.0142463	0.20613	0.216267	0.0653983	0.017742	0.32195	0.35618
Biomass	Leaf fresh weight (g)	0.0522984	0.0165291	0.21027	0.229031	0.0483112	0.0164705	0.173669	0.0911262	0.0478347	0.0157693	0.169967	0.138614	0.0584629	0.0176639	0.226211	0.321137
	Root fresh weight (g)	0.124689	0.0280034	0.579789	0.584381	0.0467241	0.0156637	0.177901	0.0970806	0.0786603	0.0202332	0.32475	0.446283	0.0508959	0.0151732	0.205135	0.156933
	Root length (cm)	0.0514635	0.0160624	0.205237	0.230433	0.0486004	0.0158381	0.186748	0.155616	0.0525204	0.0171915	0.216219	0.253072	0.0463358	0.0144993	0.189898	0.0408333
	Leaf area (cm2)	0.0572463	0.0170503	0.224876	0.266203	0.0465189	0.0155234	0.178608	0.13277	0.0490208	0.0151814	0.194091	0.159312	0.0610598	0.0165229	0.242174	0.344466
	Dry leaf weight (g)	0.0480608	0.0164562	0.210215	0.121172	0.0490254	0.015665	0.191645	0.133736	0.0485713	0.0162812	0.197013	0.138196	0.048596	0.0168173	0.197123	0.161999
	Dry root weight (g)	0.145678	0.0332543	0.659793	0.611634	0.0500505	0.0155154	0.19061	0.181029	0.0683794	0.0190832	0.289077	0.406295	0.0478782	0.01653	0.204576	0.166016
Chlorophyll fluorescence	Fo	0.0597652	0.018482	0.254603	0.342041	0.0504743	0.0169236	0.221371	0.228501	0.0513587	0.0169051	0.210963	0.234107	0.0542905	0.0167571	0.212165	0.283608
	Fm	0.0471537	0.0157207	0.202531	0.166742	0.0639056	0.0178816	0.262167	0.366402	0.0482273	0.015932	0.187038	0.151191	0.0659794	0.020074	0.263316	0.38003
	Fv/Fm	0.0611807	0.0171788	0.249052	0.327856	0.0517787	0.0164783	0.216311	0.222345	0.0568877	0.0182421	0.213054	0.280972	0.0492773	0.0149882	0.211486	0.303841
	Fv/Fo	0.0596244	0.0178229	0.269831	0.325616	0.0542784	0.016458	0.228203	0.2456	0.0545556	0.0176612	0.202366	0.222949	0.0505497	0.0160844	0.236288	0.276734
Electrolyte leakage	Electrolyte leakage (%)	0.0488837	0.0152771	0.19401	0.168185	0.0529475	0.0172509	0.220837	0.267177	0.0526911	0.0173957	0.224904	0.20445	0.0510478	0.0170765	0.214272	0.198979
Leaf gas exchange	Ci (μmol CO2 mol-1)	0.0515101	0.0161325	0.196993	0.190345	0.0625162	0.0184346	0.256628	0.351575	0.0481059	0.0152683	0.191405	0.0849849	0.050898	0.0153635	0.190585	0.233572
	E (mmol H2O m-2 s-1)	0.0469198	0.0163436	0.176718	0.0953042	0.0508464	0.0157831	0.223876	0.215017	0.0514472	0.0161261	0.200392	0.238322	0.0488837	0.0152806	0.177164	0.081626
	gs (mol H20 m-2 s-1)	0.0539713	0.01645	0.222778	0.28132	0.04616	0.0154337	0.196008	0.153948	0.0480851	0.0161733	0.191794	0.147935	0.0499704	0.0161562	0.209427	0.176572
	PN (μmol CO2 m-2 s-1)	0.0496093	0.0160282	0.190014	0.171925	0.0569614	0.018761	0.234461	0.293861	0.0474132	0.0163351	0.19074	0.120181	0.0473415	0.0150107	0.201902	0.0496535
	WUEINST (μmol CO2 mmol H2O)	0.0509053	0.0160964	0.202133	0.179716	0.0510147	0.0175643	0.199176	0.21526	0.0511711	0.0162371	0.209642	0.19486	0.0478593	0.0155828	0.203384	0.113482
Chloroplast pigments	Chlorophyll A (mg/g)	0.0477792	0.0166737	0.224713	0.255634	0.0489891	0.015974	0.230196	0.258298	0.0488002	0.0155654	0.267462	0.235871	0.0601369	0.0178492	0.283123	0.35506
	Chlorophyll B (mg/g)	0.0537479	0.0177122	0.236664	0.266871	0.0487912	0.0154974	0.20541	0.395888	0.149093	0.0317736	0.706444	0.631436	0.0612065	0.0169606	0.390943	0.387005
	Total chlorophyll (a+b)(mg/g)	0.0519389	0.0156555	0.202799	0.179777	0.0496555	0.0166153	0.220324	0.295925	0.074048	0.0194422	0.359033	0.433022	0.0620446	0.0191131	0.319758	0.372267
	Carotenoids (mg/g)	0.0488558	0.0161052	0.182144	0.200125	0.0502458	0.0171012	0.242998	0.231278	0.0547346	0.0169162	0.213035	0.295495	0.05593	0.0180092	0.219018	0.252677
Total soluble protein	Protein (mg/g)	0.273583	0.0769143	0.660024	0.759543	0.0479868	0.0148641	0.187775	0.11226	0.0789559	0.0217453	0.361969	0.475254	0.0605428	0.0185931	0.357848	0.354477

## Sheet: TableS8.C2_h2
Table S8. Narrow-sense rootstock-mediated heritability (h2) in cacao seedling rootstocks from controlled-crosses four-months after grafting. Estimates were gathered in full-sib rootstock progenies obtained from the crossing between IMC67 × PA121, and its reciprocal cross, grafted with the ICS95 and CCN51 clonal scions under two Cd treatments. Heritability (h2) and model fits (r) estimates were co…
Trait		ICS95								CCN51
		Cd				No Cd				Cd				No Cd
		median	0.025	0.975	r	median	0.025	0.975	r	median	0.025	0.975	r	median	0.025	0.975	r
Cadmium	Cd in leaf tissue (mg kg-1)	0.0505582	0.0173712	0.204374	0.344656	0.0629399	0.0176469	0.229367	0.353394	0.0530055	0.0147508	0.637127	0.591668	0.0796493	0.0213982	0.359806	0.463022
	Cd in roots (mg kg-1)	0.0764675	0.0205626	0.382292	0.456266	0.0500471	0.0169828	0.192587	0.17752	0.0482253	0.0156693	0.191418	0.101222	0.0719307	0.0187381	0.293581	0.410565
Biomass	Leaf fresh weight (g)	0.0579512	0.0166892	0.241569	0.2861	0.0466556	0.0149725	0.18429	0.0721827	0.0495379	0.0155946	0.198584	0.286793	0.0604445	0.0171967	0.248572	0.320346
	Root fresh weight (g)	0.0563517	0.0169502	0.261466	0.273293	0.0544136	0.0163855	0.265306	0.304105	0.0552202	0.0160589	0.242226	0.294038	0.0493698	0.0163174	0.205648	0.168657
	Root length (cm)	0.0542627	0.0172092	0.224004	0.277706	0.0652333	0.0189477	0.284646	0.381902	0.056537	0.0175173	0.215204	0.282454	0.0489078	0.0155005	0.189369	0.179101
	Leaf area (cm2)	0.0536846	0.0168433	0.21574	0.239084	0.0445278	0.01651	0.171878	0.0653511	0.0484237	0.0144348	0.206331	0.244417	0.0586924	0.0177069	0.228946	0.317968
	Dry leaf weight (g)	0.054563	0.0185235	0.232722	0.294383	0.0516197	0.0171089	0.229505	0.236811	0.0494794	0.0154732	0.211902	0.40349	0.0469483	0.0155926	0.185355	0.0482629
	Dry root weight (g)	0.0543534	0.0172142	0.286736	0.319173	0.0769103	0.0205997	0.511015	0.46489	0.0547648	0.0164534	0.239577	0.264767	0.0484356	0.0149456	0.206023	0.123881
Chlorophyll fluorescence	Fo	0.0482463	0.0164123	0.182143	0.0978901	0.0511188	0.0160128	0.191825	0.210631	0.0491866	0.0156205	0.216405	0.152935	0.050327	0.0154743	0.21366	0.249719
	Fm	0.0481374	0.0156052	0.184865	0.136075	0.0501884	0.0165126	0.203768	0.174697	0.0494982	0.0160898	0.196043	0.176276	0.05031	0.0168579	0.218361	0.180221
	Fv/Fm	0.0476818	0.0142608	0.189369	0.18422	0.0675946	0.0204044	0.274576	0.394816	0.0537107	0.0165927	0.206286	0.249651	0.0494813	0.016125	0.18169	0.0719735
	Fv/Fo	0.0490105	0.0160963	0.19287	0.194	0.068462	0.0204319	0.275126	0.38878	0.0527151	0.0164868	0.206801	0.207484	0.0474795	0.0151767	0.16857	0.150338
Leaf gas exchange	Ci (μmol CO2 mol-1)	0.0498934	0.0155587	0.187999	0.156695	0.0509352	0.0161947	0.237282	0.214002	0.0477171	0.0169578	0.204394	0.293084	0.0554545	0.0161459	0.232846	0.280858
	E (mmol H2O m-2 s-1)	0.0480229	0.0155705	0.188176	0.142678	0.0747201	0.0212365	0.315622	0.437451	0.050169	0.0160454	0.204073	0.169587	0.0563102	0.0173271	0.252092	0.290383
	gs (mol H20 m-2 s-1)	0.0499581	0.0167099	0.197962	0.164267	0.048143	0.0163662	0.185299	0.120939	0.0544734	0.0172353	0.223661	0.264157	0.0532937	0.0171484	0.226475	0.284525
	PN (μmol CO2 m-2 s-1)	0.0481255	0.0158409	0.164355	0.062693	0.0515772	0.0157419	0.20605	0.223804	0.0479547	0.0154911	0.198907	0.0992268	0.0504717	0.0159477	0.20157	0.136062
	WUEINST (μmol CO2 mmol H2O)	0.0480926	0.0160337	0.186977	0.0397665	0.0669187	0.0189855	0.271719	0.402882	0.0489339	0.0141292	0.227335	0.116754	0.0552264	0.0175211	0.229504	0.277251
